# Supplementary material for: Protein Profiling of Serum Extracellular Vesicles Reveals Qualitative and Quantitative Differences after Differential Ultracentrifugation and ExoQuick™ Isolation
Source: J Clin Med. 2020 May 12;9(5):1429. doi: 10.3390/jcm9051429 (PMC7290673; doi:10.3390/jcm9051429)
Supplement: Supplementary file 1 [file jcm-09-01429-s001.zip]

Archive with 8 entries (8 files):
- Supplementary Figure S2.docx
- __MACOSX/._Supplementary Figure S2.docx
- Supplementary Figure S3.docx
- __MACOSX/._Supplementary Figure S3.docx
- Supplementary Figure S4.docx
- __MACOSX/._Supplementary Figure S4.docx
- Supplementary Table S1.docx
- __MACOSX/._Supplementary Table S1.docx
